# Supplementary material for: Paradox: Curcumin, a Natural Antioxidant, Suppresses Osteosarcoma Cells via Excessive Reactive Oxygen Species
Source: Int J Mol Sci. 2023 Jul 26;24(15):11975. doi: 10.3390/ijms241511975 (PMC10418684; doi:10.3390/ijms241511975)
Supplement: Supplementary file 1 [file ijms-24-11975-s001.zip]

Archive with 1 entries (1 files):
- ijms-2502482-supplementary.pdf
